# Supplementary material for: Immunological Traits of Patients with Coexistent Inflammatory Bowel Disease and Periodontal Disease: A Systematic Review
Source: Int J Environ Res Public Health. 2021 Aug 25;18(17):8958. doi: 10.3390/ijerph18178958 (PMC8430503; doi:10.3390/ijerph18178958)
Supplement: Supplementary file 1 [file ijerph-18-08958-s001.zip]

Archive with 3 entries (3 files):
- Supplementary material 1_ Search strategy.pdf
- Supplementary material_Table 1. Reasons for excluding after assessing eligibility criteria. .pdf
- Supplementary material_Table 2. Risk assessement .pdf
